# Supplementary material for: Biomarker Identification through Multiomics Data Analysis of Prostate Cancer Prognostication Using a Deep Learning Model and Similarity Network Fusion
Source: Cancers (Basel). 2021 May 21;13(11):2528. doi: 10.3390/cancers13112528 (PMC8196729; doi:10.3390/cancers13112528)
Supplement: Supplementary file 1 [file cancers-13-02528-s001.zip]

Archive with 5 entries (5 files):
- FigureS1_The signaling pathway of the epidermal growth factor receptor (EGFR).png
- Table S1_Demographics of patients included in the study.xlsx
- Table S2_Top differentially expressed omics features derived from SNF.xlsx
- Table S3_Top differentially expressed omics features derived from the Autoencoder model.xlsx
- Table S4_The differential expression of the overlapped omics features between Similarity Network Fusion and the Autoencoder model.xlsx
