# Supplementary material for: Biomarker Identification through Multiomics Data Analysis of Prostate Cancer Prognostication Using a Deep Learning Model and Similarity Network Fusion
Source: Cancers (Basel). 2021 May 21;13(11):2528. doi: 10.3390/cancers13112528 (PMC8196729; doi:10.3390/cancers13112528)
Supplement: Supplementary file 1 [file cancers-13-02528-s001.zip › Table S1_Demographics of patients included in the study.xlsx]

## Sheet: 工作表1
Table. Demographics of patients included in the study
	No. of patients(%)	No. of patients with no recurrence		No. of patients with recurrence
		n(%)	Mean	n(%)	Mean
Overall	494 (100)	434 (87.9)		60 (12.1)
Omics data
Methylation-related genes		38154		38154
Gene expression		16422		16422
miRNA		221		221
Age (years)		434	60.92	60	61.68
Time to recurrence (days)		434	627.03	60	653.75
TNM stage
2	188 (38.6)	181		7
3	290 (59.5)	238		52
4	9 (1.9)	8		1
PSA value		381	1.64	58	2.47
Gleason Score
6	46 (9.3)	45		1
7	245 (49.6)	229		16
8	64 (13.0)	56		8
9	136 (27.5)	101		35
10	3 (0.6)	3		0
TNM, tumor, node, metastasis status; PSA, prostate-specific antigen.
