# Supplementary material for: Biomarker Identification through Multiomics Data Analysis of Prostate Cancer Prognostication Using a Deep Learning Model and Similarity Network Fusion
Source: Cancers (Basel). 2021 May 21;13(11):2528. doi: 10.3390/cancers13112528 (PMC8196729; doi:10.3390/cancers13112528)
Supplement: Supplementary file 1 [file cancers-13-02528-s001.zip › Table S2_Top differentially expressed omics features derived from SNF.xlsx]

## Sheet: DEGs
Table. Top 100 differentially expressed genes derived from Similarity Network Fusion
Gene symbol	Up/Down regulation in high risk recurrent group	P-Value	Normalized mean value of case	Normalized mean difference1
LSM7	Up	3.1e-27	0.076	0.068
METTL26	Up	1.7e-24	0.15	0.091
PPP1R14B	Up	2.2e-24	0.16	0.11
POLR2H	Up	4.1e-24	0.006	0.029
PPP1R35	Up	4.4e-24	-0.0049	0.034
PSMG3	Up	5.5e-24	0.0014	0.037
FASTK	Up	5.6e-24	0.071	0.049
PPP1R14BP3	Up	1.9e-23	0.054	0.064
TELO2	Up	5e-23	-0.015	0.028
ZMYND19	Up	8.8e-23	-0.033	0.021
KAT2A	Up	1.1e-22	0.031	0.042
PLEKHJ1	Up	1.5e-22	-0.02	0.025
ANAPC11	Up	1.7e-22	0.033	0.042
OXLD1	Up	3e-22	0.014	0.037
ATP5MPL	Up	1e-21	0.022	0.033
STX10	Up	1e-21	0.0029	0.025
B3GALT6	Up	1.2e-21	-0.0021	0.032
MHENCR	Up	1.3e-21	-0.034	0.033
TRABD	Up	5.8e-21	0.014	0.035
PAXX	Up	6.2e-21	0.07	0.059
PFDN6	Up	1.3e-20	-0.026	0.022
MYLK	Down	5.5e-40	-0.032	-0.13
SYNPO2	Down	2.1e-38	-0.032	-0.14
MYH11	Down	2.6e-38	0.41	-0.89
TNS1	Down	5.1e-38	-0.027	-0.11
VCL	Down	9.4e-38	-0.046	-0.073
FLNC	Down	4.4e-36	-0.033	-0.13
PARVA	Down	4.4e-35	-0.05	-0.031
ATP2B4	Down	2.4e-34	-0.079	-0.047
SVIL	Down	4.1e-34	-0.057	-0.054
SYNM	Down	6.8e-34	-0.017	-0.13
SORBS1	Down	8.5e-33	-0.07	-0.06
LPP	Down	1.6e-32	-0.063	-0.037
CHRDL1	Down	3.3e-32	-0.059	-0.086
FLNA	Down	9.1e-32	0.44	-0.72
HSPB8	Down	1.4e-31	-0.024	-0.12
CAV1	Down	1.8e-31	-0.052	-0.064
GJA1	Down	4.1e-31	-0.012	-0.098
LMOD1	Down	5.5e-31	0.044	-0.18
AOC3	Down	3.6e-29	-0.052	-0.059
PPP1R12B	Down	5.1e-29	-0.071	-0.045
ACTN1	Down	1.1e-28	0.01	-0.077
AFGRA2	Down	1.9e-28	-0.067	-0.05
PALLD	Down	1.9e-28	-0.025	-0.07
PGM5	Down	3.1e-28	-0.058	-0.075
MYOF	Down	3e-27	-0.074	-0.041
CALD1	Down	3.9e-27	0.14	-0.2
FYCO1	Down	4.1e-27	-0.065	-0.026
ACTG2	Down	5.5e-27	0.77	-0.97
DPYSL3	Down	5.7e-27	0.0062	-0.085
KANK2	Down	6.2e-27	-0.042	-0.052
MSRB3	Down	7e-27	-0.073	-0.042
FHL1	Down	9.1e-27	-0.022	-0.12
SFRP1	Down	1.1e-26	-0.04	-0.067
TPM1	Down	2.6e-26	0.053	-0.11
CDC42EP4	Down	5.9e-26	-0.045	-0.029
EHD2	Down	6.3e-26	-0.037	-0.059
CSRP1	Down	8.6e-26	0.19	-0.22
HSPB6	Down	2.1e-25	0.0027	-0.14
MBNL2	Down	2.2e-25	-0.075	-0.029
IL6ST	Down	5.9e-25	-0.016	-0.055
PLPP3	Down	6.9e-25	-0.03	-0.052
MSN	Down	7e-25	-0.0026	-0.065
GNG12	Down	7.5e-25	-0.024	-0.043
ACTA2	Down	2.7e-24	1	-0.93
PARM1	Down	3e-24	0.025	-0.11
CNN1	Down	3.6e-24	0.43	-0.45
ZNF185	Down	4.8e-24	-0.084	-0.034
CAVIN1	Down	6.3e-24	0.23	-0.24
SLC40A1	Down	9.5e-24	-0.035	-0.057
TGFBR2	Down	1.7e-23	-0.041	-0.047
EDNRA	Down	1.9e-23	-0.082	-0.032
NFE2L2	Down	2.3e-23	-0.033	-0.029
OGN	Down	2.6e-23	-0.082	-0.042
PRNP	Down	3.6e-23	0.09	-0.096
TLN1	Down	4e-23	0.077	-0.1
TNC	Down	6e-23	-0.064	-0.041
SPRY1	Down	6.6e-23	-0.059	-0.038
FBXO32	Down	8.8e-23	-0.043	-0.036
FZD7	Down	9.2e-23	-0.075	-0.03
JAK1	Down	1.1e-22	-0.023	-0.039
APOBEC3C	Down	1.3e-22	-0.08	-0.038
CDC42EP3	Down	1.6e-22	-0.074	-0.029
TES	Down	1.8e-22	-0.031	-0.035
CLIC4	Down	2e-22	0.041	-0.091
DES	Down	2.4e-22	2	-1.7
SPARCL1	Down	2.5e-22	0.37	-0.37
RNF185	Down	2.7e-22	-0.0073	-0.032
YAP1	Down	3.2e-22	-0.026	-0.043
STOM	Down	3.2e-22	0.035	-0.084
POGLUT3	Down	3.7e-22	-0.066	-0.025
ANXA6	Down	5.5e-22	-0.0072	-0.054
LIMK2	Down	8.2e-22	-0.053	-0.023
PTGFRN	Down	1.5e-21	-0.042	-0.023
STAT5B	Down	2.7e-21	-0.048	-0.019
GPX3	Down	4.9e-21	-0.014	-0.071
SH3BGRL	Down	6e-21	0.13	-0.1
ELF1	Down	6.7e-21	-0.054	-0.031
THSD4	Down	8.5e-21	-0.085	-0.029
H6PD	Down	1.4e-20	-0.051	-0.024
1. The omics value was normalized using standardNormalization, and applied for calculating p value and difference between high risk group and low risk group.

## Sheet: Methylation-related genes
Table. Top 100 differentially expressed methylation-related genes derived from Similarity Network Fusion
Methylation Probe	Up/Down regulation in high risk recurrent group	P-Value	Normalized mean value of case	Normalized mean difference1
cg05928448(LDLRAD4)	Up	1.6e-33	1.5	0.42
cg03276022(TAGLN)	Up	1.7e-33	1.6	0.37
cg01388757(RFX8)	Up	2.2e-33	1.5	0.44
cg24624520(TRIP6)	Up	3.3e-32	1.5	0.32
cg10874556(GHc-210E9.2)	Up	4.3e-32	1.6	0.45
cg04623265(RP11-365O16.1)	Up	4.9e-32	1.7	0.34
cg03348397(RP11-1070A24.2)	Up	5.4e-32	1.4	0.56
cg01402735(ELTD1)	Up	9.9e-32	1.6	0.39
cg16069986(SHANK2)	Up	1.5e-31	1.4	0.48
cg00407231(KLHDC8A)	Up	2.3e-31	1.3	0.5
cg00270093(FCGRT)	Up	2.9e-31	1.4	0.28
cg03049782(TMEM106A)	Up	1e-30	0.98	0.58
cg14807090(KRTAP10-7)	Up	1.1e-30	1.6	0.39
cg01287975(TAC1)	Up	1.6e-30	1.5	0.55
cg03094723(RARRES2)	Up	1.6e-30	1.6	0.52
cg07445112(KIAA0930)	Up	1.7e-30	1.4	0.37
cg00604840(FAXDC2)	Up	2e-30	1.3	0.4
cg13932865(DEGS1;RP11-365O16.1)	Up	3.3e-30	1.2	0.38
cg00002719(CCDC181)	Up	3.5e-30	1.3	0.59
cg02921624(SCGB1B2P)	Up	6.2e-30	1.1	0.59
cg01104119(FAR2P2)	Up	6.5e-30	1.4	0.43
cg02487331(RNVU1-8)	Up	7.2e-30	1.5	0.6
cg02501155(RP11-679B19.2)	Up	9.9e-30	1.6	0.53
cg14061067(BNC2)	Up	1e-29	1.3	0.4
cg00018606(CRYGD)	Up	1.2e-29	1.7	0.46
cg08729004(ABAT)	Up	1.7e-29	1.6	0.35
cg06604249(CCDC181)	Up	1.7e-29	1.5	0.25
cg03073786(GCM2)	Up	1.8e-29	1.5	0.48
cg07022477(HIF3A)	Up	2.2e-29	1.7	0.33
cg05212664(REC8)	Up	2.3e-29	1.3	0.42
cg01355242(KLF8)	Up	2.6e-29	1.3	0.51
cg00078940(H2AFY)	Up	3.1e-29	1.8	0.38
cg26948895(RHCG)	Up	4.7e-29	1.3	0.41
cg03149157(AZIN2)	Up	5.2e-29	1.3	0.53
cg03776042(KIAA0930)	Up	5.5e-29	1.7	0.42
cg04481170(RARRES1)	Up	6.7e-29	1.3	0.33
cg04524477(MIR1204;PVT1)	Up	7.2e-29	0.87	0.44
cg04147741(ADAMTS9-AS2)	Up	1.2e-28	1.4	0.41
cg13343687(MIR5193;UBA7)	Up	1.2e-28	1.6	0.31
cg00571354(KCNH2)	Up	1.3e-28	1.3	0.55
cg22670329(CXCL6)	Up	1.4e-28	1.4	0.39
cg04495500(SPARCL1)	Up	1.5e-28	1.4	0.38
cg01487386(KCNS1)	Up	1.6e-28	1.6	0.28
cg19541697(PTGES3P2)	Up	2.5e-28	1.5	0.51
cg01416891(CYP26C1;RP11-348J12.2)	Up	2.6e-28	1.4	0.31
cg00204465(MYO15B)	Up	2.7e-28	1.5	0.4
cg03964233(SYCP1)	Up	3e-28	1.5	0.36
cg02379533(FAXDC2)	Up	3.5e-28	1.3	0.43
cg01559770(EMR4P)	Up	3.9e-28	1.8	0.42
cg08889009(ZNF444P1)	Up	4.1e-28	1.5	0.32
cg07004075(REC8)	Up	4.2e-28	1.2	0.34
cg00372354(KANSL3)	Up	4.6e-28	1.4	0.39
cg01574481(REC8)	Up	5.5e-28	1.1	0.38
cg08421768(FGF2)	Up	7e-28	1.5	0.4
cg19838771(YJEFN3)	Up	8.8e-28	1.6	0.25
cg00557360(ARHGAP40)	Up	9e-28	1.3	0.37
cg17502312(FAM208B)	Up	9.1e-28	1.2	0.4
cg00859655(CYB5R2)	Up	9.3e-28	1.1	0.38
ch.9.1976398F(RABGAP1)	Up	1e-27	1.7	0.26
cg11081373(RP11-159D12.3)	Up	1.5e-27	1.4	0.43
cg02007567(TVP23A)	Up	1.6e-27	1.2	0.31
cg00957580(SNORD16)	Up	1.7e-27	1.1	0.38
cg00480161(SCGB3A1)	Up	2e-27	1.3	0.33
cg03348474(HOXC6)	Up	2.2e-27	1.4	0.42
cg14012686(NOD2)	Up	2.4e-27	1.6	0.33
cg01020263(M1AP)	Up	2.4e-27	1.6	0.33
cg09775263(RP11-637O19.2)	Up	3.1e-27	1.3	0.45
cg21689291(TMEM106A)	Up	4.3e-27	1.1	0.5
cg06586923(CIT)	Up	4.6e-27	1.3	0.41
cg04694991(SORBS1)	Up	5.4e-27	1.7	0.43
cg06790053(LINC01341)	Up	5.9e-27	1.6	0.43
cg13324919(AP1S1)	Down	7.1e-35	-0.46	-0.091
cg00298977(LELP1)	Down	1.4e-32	0.018	-0.52
cg04953155(RNF216P1)	Down	1.6e-32	-0.59	-0.085
cg00945108(C1orf158)	Down	3e-32	-0.31	-0.22
cg0326288(DEFB119)	Down	2.1e-31	-0.13	-0.39
cg03535049(AHRR)	Down	1.1e-30	-0.23	-0.19
cg02809611(OR1F1)	Down	7.5e-30	-0.21	-0.28
cg01258634(KRTAP5-4)	Down	8.2e-30	-0.26	-0.35
cg00351324(MIR4482)	Down	1.5e-29	-0.6	-0.11
cg11201447(TMEM106A)	Down	7.2e-29	-0.074	-0.36
cg08811509(ZNF484)	Down	3.8e-28	-0.5	-0.18
cg11579116(KCNH2)	Down	3.9e-28	0.071	-0.4
cg03297192(CCL11)	Down	4.4e-28	0.14	-0.37
cg14331822(GPRC5C)	Down	5.3e-28	-0.49	-0.17
cg10761364(RP11-756K15.2)	Down	5.3e-28	0.048	-0.42
cg00333364(AC091053.1;SNORA45A)	Down	7.1e-28	0.14	-0.19
cg01078197(MSL3P1)	Down	9.1e-28	-0.54	-0.14
cg15690511(OR4C12)	Down	9.5e-28	-0.17	-0.37
cg02978959(CTC-444N24.6;ZNF460)	Down	1.1e-27	-0.63	-0.055
cg11868621(SNORD32A)	Down	1.3e-27	0.43	-0.15
cg02025083(TAC1)	Down	1.5e-27	-0.47	-0.19
cg01295842(NDRG2)	Down	1.7e-27	-0.18	-0.19
cg00090787(SLC35E1)	Down	1.7e-27	0.049	-0.41
cg00532502(LINC01341)	Down	1.8e-27	0.2	-0.42
cg02318866(JMJD6;METTL23)	Down	4e-27	-0.48	-0.063
cg03479289(KIAA1549L)	Down	4.1e-27	0.075	-0.3
cg00687383(MED4)	Down	4.2e-27	-0.57	-0.07
cg27545630(SNORA64)	Down	4.9e-27	0.29	-0.36
cg00439733(OR6B2)	Down	5.2e-27	-0.3	-0.2
1. The omics value was normalized using standardNormalization, and applied for calculating p value and difference between high risk group and low risk group.

## Sheet: miRNAs
Table. Top 50 differentially expressed miRNA derived from Similarity Network Fusion
miRNA	Up/Down regulation in high risk recurrent group	P-Value	Normalized mean value of case	Normalized mean difference1
hsa-mir-143	Down	8.8e-65	9.4	-4.1
hsa-mir-1-2	Down	1.3e-56	-0.2	-0.049
hsa-mir-1-1	Down	1.4e-56	-0.2	-0.049
hsa-mir-193a	Down	2.6e-56	-0.19	-0.047
hsa-mir-379	Down	2.7e-56	-0.18	-0.05
hsa-mir-133a-1	Down	2.9e-56	-0.2	-0.049
hsa-mir-221	Down	2.9e-56	-0.19	-0.049
hsa-mir-133a-2	Down	3.8e-56	-0.2	-0.049
hsa-mir-152	Down	4.4e-56	-0.19	-0.049
hsa-mir-378a	Down	6.1e-56	-0.18	-0.047
hsa-mir-127	Down	9.5e-56	-0.18	-0.048
hsa-mir-132	Down	1e-55	-0.19	-0.048
hsa-mir-139	Down	1.1e-55	-0.2	-0.048
hsa-mir-134	Down	1.4e-55	-0.2	-0.048
hsa-mir-1247	Down	1.7e-55	-0.2	-0.049
hsa-mir-455	Down	1.9e-55	-0.2	-0.048
hsa-mir-381	Down	2e-55	-0.2	-0.048
hsa-mir-222	Down	2.4e-55	-0.2	-0.048
hsa-mir-574	Down	3.1e-55	-0.2	-0.047
hsa-mir-486-2	Down	3.2e-55	-0.2	-0.048
hsa-mir-452	Down	3.2e-55	-0.2	-0.049
hsa-mir-486-1	Down	3.3e-55	-0.2	-0.048
hsa-mir-181b-1	Down	3.4e-55	-0.2	-0.048
hsa-mir-193b	Down	3.5e-55	-0.2	-0.048
hsa-mir-107	Down	4.1e-55	-0.2	-0.048
hsa-mir-128-1	Down	4.1e-55	-0.2	-0.047
hsa-mir-136	Down	4.2e-55	-0.2	-0.048
hsa-mir-128-2	Down	4.4e-55	-0.2	-0.048
hsa-mir-34a	Down	4.4e-55	-0.2	-0.047
hsa-mir-324	Down	4.5e-55	-0.2	-0.048
hsa-mir-424	Down	4.5e-55	-0.2	-0.048
hsa-mir-328	Down	4.8e-55	-0.2	-0.048
hsa-mir-181b-2	Down	4.8e-55	-0.2	-0.048
hsa-mir-542	Down	4.8e-55	-0.19	-0.047
hsa-mir-148b	Down	4.9e-55	-0.19	-0.047
hsa-mir-378c	Down	5e-55	-0.2	-0.048
hsa-mir-218-1	Down	5e-55	-0.2	-0.048
hsa-mir-654	Down	5.1e-55	-0.2	-0.048
hsa-mir-365a	Down	5.1e-55	-0.2	-0.047
hsa-mir-135a-2	Down	5.2e-55	-0.2	-0.048
hsa-mir-365b	Down	5.3e-55	-0.2	-0.047
hsa-mir-584	Down	5.4e-55	-0.2	-0.048
hsa-mir-135a-1	Down	5.4e-55	-0.2	-0.048
hsa-mir-374b	Down	5.4e-55	-0.2	-0.047
hsa-mir-744	Down	5.5e-55	-0.2	-0.048
hsa-mir-330	Down	5.6e-55	-0.2	-0.048
hsa-mir-1468	Down	5.6e-55	-0.2	-0.048
hsa-mir-181d	Down	5.7e-55	-0.2	-0.048
hsa-mir-204	Down	5.7e-55	-0.2	-0.048
hsa-mir-505	Down	5.8e-55	-0.2	-0.048
1. The omics value was normalized using standardNormalization, and applied for calculating p value and difference between high risk group and low risk group.
