# Supplementary material for: Biomarker Identification through Multiomics Data Analysis of Prostate Cancer Prognostication Using a Deep Learning Model and Similarity Network Fusion
Source: Cancers (Basel). 2021 May 21;13(11):2528. doi: 10.3390/cancers13112528 (PMC8196729; doi:10.3390/cancers13112528)
Supplement: Supplementary file 1 [file cancers-13-02528-s001.zip › Table S3_Top differentially expressed omics features derived from the Autoencoder model.xlsx]

## Sheet: DEGs
Table. Top 100 differentially expressed genes derived from the Autoencoder model
Gene symbol	Up/Down regulation in high risk recurrent group	P-Value	Normalized mean value of case	Normalized mean difference1
SNORD104	Up	4e-27	0.11	0.12
LSM7	Up	4.9e-25	0.063	0.05
POLR2H	Up	1e-24	0.0022	0.026
PPP1R35	Up	8.1e-24	-0.009	0.031
HES4	Up	1.5e-23	0.011	0.056
ATP5MPL	Up	2.1e-22	0.017	0.028
NOXA1	Up	2.4e-22	-0.018	0.037
PFDN6	Up	1e-21	-0.028	0.022
SNHG9	Up	1.9e-21	0.0058	0.049
PCED1A	Up	5e-21	0.034	0.039
TMEM238	Up	1e-20	-0.033	0.037
CCS	Up	1.4e-20	0.025	0.032
PABPN1	Up	2.5e-20	0.052	0.037
PSMG3	Up	8.1e-20	-0.0054	0.028
ZMYND19	Up	1.4e-19	-0.036	0.018
NDUFB1	Up	1.7e-19	0.043	0.034
SLIRP	Up	2.6e-19	-0.022	0.025
SNRPF	Up	4.4e-19	-0.029	0.02
QTRT1	Up	5.3e-19	-0.0055	0.028
ARPC5L	Up	5.8e-19	-0.031	0.017
ARL16	Up	1e-18	-0.042	0.019
MHENCR	Up	1.1e-18	-0.038	0.029
CCDC85B	Up	1.2e-18	-0.009	0.043
NDUFAF8	Up	1.5e-18	-0.01	0.028
PDCD5	Up	1.9e-18	0.00056	0.02
RHPN1	Up	2e-18	-0.046	0.029
SH3GLB2	Up	2.8e-18	0.043	0.043
PET100	Up	4.2e-18	-0.016	0.028
COX6C	Up	4.9e-18	0.14	0.069
DDIT3	Up	8e-18	-0.0019	0.03
COX17	Up	2.2e-17	0.0097	0.029
DAZAP1	Up	2.6e-17	-0.043	0.014
PLEKHJ1	Up	2.7e-17	-0.024	0.02
SNHG25	Up	2.8e-17	-0.062	0.029
ZNF692	Up	2.8e-17	-0.032	0.027
ENTR1	Up	3.1e-17	-0.03	0.015
RPL26L1	Up	6.4e-17	-0.027	0.014
PAXX	Up	8.9e-17	0.058	0.042
RBIS	Up	1.5e-16	-0.033	0.02
TELO2	Up	2e-16	-0.02	0.022
COPS9	Up	2.3e-16	0.032	0.033
NDUFB2	Up	2.3e-16	0.0078	0.022
IRF3	Up	2.9e-16	-0.021	0.021
CCNL2	Up	3.4e-16	0.0012	0.036
STX10	Up	3.4e-16	-0.0016	0.02
DDX39A	Up	3.8e-16	-0.039	0.017
ZNF580	Up	3.9e-16	-0.03	0.023
SSBP4	Up	7.5e-16	-0.028	0.019
PPIH	Up	7.8e-16	-0.0042	0.015
EIF5B	Down	2.8e-26	-0.01	-0.042
KPNA6	Down	1.9e-22	-0.048	-0.017
PARM1	Down	1.9e-22	0.031	-0.11
PRKAR2A	Down	6.1e-22	-0.05	-0.023
TIMM10B	Down	7.6e-21	-0.033	-0.018
ATF6	Down	9e-19	-0.063	-0.016
MBNL2	Down	1.1e-18	-0.071	-0.026
STX12	Down	1.2e-18	-0.024	-0.02
PARVA	Down	1.3e-18	-0.045	-0.023
HMGB1P6	Down	2e-18	-0.052	-0.017
UGGT1	Down	2.2e-18	-0.061	-0.022
FEM1B	Down	2.3e-18	-0.06	-0.017
PCYOX1	Down	2.3e-18	0.023	-0.078
KIAA1217	Down	4.7e-18	-0.052	-0.022
RNF185	Down	5e-18	-0.0039	-0.03
RAB27B	Down	1.1e-17	-0.044	-0.04
MAPK1	Down	1.2e-17	-0.045	-0.02
ARFGEF2	Down	1.4e-17	-0.064	-0.023
M6PR	Down	1.5e-17	-0.042	-0.025
CNOT1	Down	1.5e-17	-0.041	-0.037
ATP8B1	Down	1.6e-17	-0.018	-0.049
NFIB	Down	2e-17	-0.035	-0.031
ELF1	Down	2.3e-17	-0.051	-0.029
LEPROT	Down	2.4e-17	-0.021	-0.028
EFR3A	Down	2.9e-17	-0.033	-0.037
EMP2	Down	3.8e-17	-0.043	-0.023
ACOX1	Down	3.9e-17	-0.031	-0.022
UFL1	Down	4.1e-17	-0.047	-0.027
CAST	Down	4.9e-17	-0.018	-0.031
ANKRD17	Down	7.1e-17	-0.058	-0.023
LPP	Down	7.1e-17	-0.056	-0.027
AP1G1	Down	8.7e-17	-0.055	-0.021
TMED5	Down	1.2e-16	-0.066	-0.017
CPD	Down	1.2e-16	-0.037	-0.041
NOTCH2	Down	1.5e-16	-0.05	-0.032
EFCAB14	Down	1.5e-16	0.0084	-0.048
SORT1	Down	1.6e-16	-0.055	-0.018
GPD1L	Down	2e-16	-0.011	-0.053
HIPK3	Down	2.7e-16	-0.045	-0.024
IQGAP1	Down	2.7e-16	-0.027	-0.037
PLBD2	Down	2.7e-16	0.0058	-0.045
SLAIN2	Down	2.8e-16	-0.036	-0.021
EGFR	Down	3e-16	-0.063	-0.02
RNF13	Down	3.5e-16	0.0015	-0.036
IL6ST	Down	3.8e-16	-0.01	-0.051
ZNF106	Down	3.9e-16	-0.066	-0.021
FYCO1	Down	4.3e-16	-0.06	-0.019
DNAJC3	Down	4.3e-16	0.074	-0.1
HUWE1	Down	5e-16	-0.026	-0.035
NFE2L2	Down	6.9e-16	-0.029	-0.025
B4GALT1	Down	8.2e-16	0.051	-0.069
1. The omics value was normalized using standardNormalization, and applied for calculating p value and difference between high risk group and low risk group.

## Sheet: Methylation-related genes
Table. Top 100 differentially expressed methylation-related genes derived from the Autoencoder model
Methylation Probe	Up/Down regulation in high risk recurrent group	P-Value	Normalized mean value of case	Normalized mean difference1
cg02063925(CAND1)	Down	2.2e-62	-0.65	-0.078
cg05399544(ENTPD5)	Down	1.8e-57	-0.64	-0.062
cg02978959(CTC-444N24.6;ZNF460)	Down	8.1e-57	-0.64	-0.08
cg00791418(CEP162)	Down	9.2e-57	-0.7	-0.063
cg04423431(PRPF8)	Down	6.9e-55	-0.59	-0.11
cg00536472(TSHZ1)	Down	1.7e-54	-0.68	-0.056
cg01498883(SNRPB)	Down	1.7e-54	-0.61	-0.07
cg25531986(ZNF83)	Down	5e-54	-0.64	-0.063
cg00980538(UBA6;UBA6-AS1)	Down	5.4e-54	-0.72	-0.052
cg00178149(WDR48)	Down	5.6e-54	-0.64	-0.096
cg00472292(RWDD4;TRAPPC11)	Down	6.2e-54	-0.67	-0.067
cg01385253(CCDC58)	Down	9.9e-54	-0.67	-0.086
cg00040861(LSM7;SPPL2B)	Down	8.5e-53	-0.64	-0.058
cg03292648(EXO1)	Down	8.6e-53	-0.7	-0.058
cg01248855(ADAP2;TEFM)	Down	2.8e-52	-0.61	-0.053
cg16704834(MRPL21)	Down	3.8e-52	-0.56	-0.099
cg14207967(ZNF620)	Down	4.6e-52	-0.64	-0.063
cg00028881(CSNK2B;CSNK2B-LY6G5B-562;GPANK1)	Down	1.2e-51	-0.55	-0.081
cg00521887(PIK3C3)	Down	1.6e-51	-0.67	-0.062
cg00720845(RP11-440L14.1)	Down	2.7e-51	-0.64	-0.075
cg01804827(PRRC1)	Down	3.5e-51	-0.66	-0.065
cg02318866(JMJD6;METTL23)	Down	4.7e-51	-0.49	-0.086
cg01168339(DYNLL1)	Down	5.7e-51	-0.66	-0.06
cg02571725(SPSB3)	Down	6.8e-51	-0.58	-0.055
cg00419759(PHTF1)	Down	1.2e-50	-0.64	-0.056
cg01096250(EEF1E1)	Down	1.2e-50	-0.64	-0.07
cg16015924(MAN2B1)	Down	1.4e-50	-0.62	-0.085
cg02002494(ARHGAP31)	Down	1.5e-50	-0.68	-0.077
cg00264133(HN1)	Down	1.9e-50	-0.62	-0.12
cg01080902(ZNF575)	Down	3.3e-50	-0.64	-0.069
cg02020879(BRD9)	Down	4.9e-50	-0.61	-0.071
cg08289409(CTD-2583A14.9;ZNF417)	Down	5.8e-50	-0.68	-0.062
cg02125600(DDIAS;PRCP)	Down	5.9e-50	-0.66	-0.074
cg05309964(PMF1;PMF1-BGLAP)	Down	7.2e-50	-0.62	-0.063
cg04789495(CLIC1)	Down	8.4e-50	-0.66	-0.058
cg01323274(CNEP1R1)	Down	9.4e-50	-0.54	-0.063
cg00475085(PRPF19;RP11-881M11.2)	Down	9.5e-50	-0.6	-0.072
cg06387028(RP11-313P13.5)	Down	1.2e-49	-0.64	-0.071
cg03371752(PIP4K2B)	Down	1.3e-49	-0.59	-0.058
cg04564989(NOL12;RP1-37E16.12)	Down	1.4e-49	-0.62	-0.063
cg01562528(CHD1L)	Down	1.6e-49	-0.63	-0.063
cg04279695(BIRC3)	Down	2e-49	-0.61	-0.082
cg06758477(ACP2)	Down	2.2e-49	-0.68	-0.053
cg20969221(UBE4B)	Down	2.2e-49	-0.64	-0.066
cg01439322(AC003002.4;TRAPPC2B;ZNF547)	Down	2.3e-49	-0.71	-0.049
cg03427317(LPP)	Down	2.6e-49	-0.64	-0.086
cg01879458(VRK3;ZNF473)	Down	2.7e-49	-0.65	-0.077
cg01132975(CPOX)	Down	2.9e-49	-0.55	-0.059
cg07002540(KCMF1)	Down	3.6e-49	-0.63	-0.09
cg01515835(RP11-375N15.2)	Down	3.9e-49	-0.69	-0.053
cg00187244(EP300)	Down	4.1e-49	-0.59	-0.066
cg00720119(ZNF614)	Down	4.3e-49	-0.62	-0.076
cg23783665(MTIF3)	Down	6.1e-49	-0.65	-0.075
cg06865629(AC103987.1)	Down	7.8e-49	1.4	-0.49
cg01152616(C6orf136)	Down	9.6e-49	-0.63	-0.081
cg02206767(DRG2)	Down	1e-48	-0.63	-0.071
cg00844078(ASXL2)	Down	1.4e-48	-0.69	-0.062
cg07132675(VPS37A)	Down	1.5e-48	-0.66	-0.049
cg00029397(DCTN2)	Down	1.7e-48	-0.62	-0.068
cg15359916(FBXO9)	Down	1.8e-48	-0.7	-0.052
cg00687383(MED4)	Down	2.1e-48	-0.58	-0.095
cg01289902(ANXA7)	Down	2.3e-48	-0.67	-0.061
cg02329386(GMCL1)	Down	2.5e-48	-0.68	-0.054
cg01217406(NIPA2)	Down	2.5e-48	-0.63	-0.06
cg00343240(YWHAE)	Down	2.9e-48	-0.54	-0.15
cg05797732(WAC)	Down	3.1e-48	-0.69	-0.094
cg09086740(SDF2)	Down	3.7e-48	-0.6	-0.069
cg03640148(WDR6)	Down	5.2e-48	-0.6	-0.071
cg02630694(NUDT5)	Down	5.3e-48	-0.62	-0.052
cg06748934(CEP44)	Down	6.8e-48	-0.62	-0.079
cg02069772(PBXIP1)	Down	7.2e-48	-0.68	-0.047
cg02021919(CCNH)	Down	7.8e-48	-0.7	-0.063
cg05228945(CCDC137;OXLD1)	Down	8.1e-48	-0.66	-0.062
cg01364129(MAGI3)	Down	9.3e-48	-0.62	-0.06
cg02497868(CDADC1)	Down	9.9e-48	-0.69	-0.062
cg02321096(SUCLG2)	Down	1e-47	-0.66	-0.053
cg02577384(RNF121;RP11-849H4.2)	Down	1.2e-47	-0.68	-0.059
cg10644772(DENR)	Down	1.3e-47	-0.64	-0.052
cg01035812(RNF167)	Down	1.5e-47	-0.66	-0.071
cg07981590(CCNB1)	Down	1.7e-47	-0.66	-0.065
cg00290373(CDYL)	Down	1.7e-47	-0.66	-0.068
cg07737131(ITGA2)	Down	2.2e-47	-0.64	-0.084
cg00306905(PSMB4)	Down	2.3e-47	-0.62	-0.065
cg01334186(TIAL1)	Down	2.3e-47	-0.63	-0.11
cg04794901(TCP1)	Down	3e-47	-0.63	-0.085
cg01046434(PNP)	Down	3.1e-47	-0.54	-0.067
cg04169881(TUT1)	Down	3.7e-47	-0.65	-0.073
cg05711284(RFWD3)	Down	4.3e-47	-0.7	-0.055
cg01287850(FRAS1)	Down	4.9e-47	-0.62	-0.089
cg05587870(FDFT1)	Down	5.1e-47	-0.6	-0.081
cg01042637(ASTE1)	Down	5.5e-47	-0.69	-0.071
cg01518138(ERCC2)	Down	8.2e-47	-0.67	-0.06
cg00956423(ZNRD1;ZNRD1-AS1)	Down	8.5e-47	-0.68	-0.063
cg01870619(ZFR)	Down	8.6e-47	-0.63	-0.045
cg25649261(HEBP2)	Down	9.2e-47	-0.61	-0.073
cg03039008(TSC22D2)	Down	1.1e-46	-0.7	-0.053
cg05905814(HMGB3)	Down	1.2e-46	-0.72	-0.048
cg02740093(RSL1D1)	Down	1.2e-46	-0.59	-0.068
cg00332575(EIF3D)	Down	1.6e-46	-0.65	-0.054
cg02189121(HMGN3-AS1)	Down	1.7e-46	-0.67	-0.054
1. The omics value was normalized using standardNormalization, and applied for calculating p value and difference between high risk group and low risk group.

## Sheet: miRNAs
Table. Top 50 differentially expressed miRNA derived from the Autoencoder model
miRNA	Up/Down regulation in high risk recurrent group	P-Value	Normalized mean value of case	Normalized mean difference1
hsa-mir-93	Up	1.9e-26	0.018	0.071
hsa-mir-143	Down	9.8e-23	11	-2.4
hsa-mir-151a	Down	5.4e-26	-0.13	-0.027
hsa-mir-378a	Down	6.8e-25	-0.17	-0.034
hsa-mir-23b	Down	1.2e-23	-0.13	-0.034
hsa-mir-125a	Down	3.2e-23	-0.16	-0.027
hsa-mir-23a	Down	3.9e-23	-0.14	-0.033
hsa-mir-221	Down	5.8e-23	-0.18	-0.032
hsa-mir-193a	Down	5.9e-23	-0.18	-0.03
hsa-mir-152	Down	6.1e-23	-0.18	-0.032
hsa-mir-379	Down	7.2e-23	-0.17	-0.031
hsa-mir-1-2	Down	7.4e-23	-0.18	-0.031
hsa-mir-574	Down	7.6e-23	-0.18	-0.03
hsa-mir-139	Down	7.9e-23	-0.19	-0.031
hsa-mir-455	Down	7.9e-23	-0.18	-0.031
hsa-mir-1-1	Down	8.2e-23	-0.18	-0.031
hsa-mir-132	Down	8.9e-23	-0.18	-0.03
hsa-mir-222	Down	9.7e-23	-0.19	-0.031
hsa-mir-134	Down	1e-22	-0.18	-0.031
hsa-mir-133a-1	Down	2.1e-23	-0.18	-0.031
hsa-mir-1247	Down	2.8e-23	-0.19	-0.031
hsa-mir-133a-2	Down	3.5e-23	-0.19	-0.031
hsa-mir-24-2	Down	3.5e-23	-0.17	-0.03
hsa-mir-127	Down	3.5e-23	-0.17	-0.03
hsa-mir-629	Down	3.9e-23	-0.18	-0.03
hsa-mir-331	Down	4e-23	-0.19	-0.031
hsa-mir-24-1	Down	4.8e-23	-0.17	-0.03
hsa-mir-328	Down	5.2e-23	-0.19	-0.031
hsa-mir-193b	Down	5.5e-23	-0.19	-0.03
hsa-mir-181b-1	Down	6.7e-23	-0.19	-0.031
hsa-mir-374b	Down	7.3e-23	-0.18	-0.03
hsa-mir-107	Down	7.4e-23	-0.19	-0.031
hsa-mir-365a	Down	7.6e-23	-0.19	-0.03
hsa-mir-148b	Down	7.9e-23	-0.18	-0.03
hsa-mir-92b	Down	8e-23	-0.19	-0.031
hsa-mir-136	Down	8.1e-23	-0.19	-0.031
hsa-mir-324	Down	8.5e-23	-0.19	-0.031
hsa-mir-365b	Down	8.8e-23	-0.19	-0.03
hsa-mir-181b-2	Down	8.8e-23	-0.19	-0.031
hsa-mir-505	Down	8.9e-23	-0.19	-0.031
hsa-mir-381	Down	9.2e-23	-0.19	-0.031
hsa-mir-155	Down	9.2e-23	-0.18	-0.03
hsa-mir-7-1	Down	9.8e-23	-0.19	-0.031
hsa-mir-185	Down	1e-22	-0.19	-0.031
hsa-mir-452	Down	5.3e-24	-0.19	-0.031
hsa-mir-484	Down	1.2e-23	-0.19	-0.03
hsa-mir-196b	Down	9.5e-25	-0.16	-0.025
hsa-mir-128-2	Down	6.9e-26	-0.19	-0.031
hsa-mir-598	Down	9.4e-26	-0.19	-0.03
hsa-mir-1287	Down	3.6e-26	-0.19	-0.031
1. The omics value was normalized using standardNormalization, and applied for calculating p value and difference between high risk group and low risk group.
