# Supplementary material for: Biomarker Identification through Multiomics Data Analysis of Prostate Cancer Prognostication Using a Deep Learning Model and Similarity Network Fusion
Source: Cancers (Basel). 2021 May 21;13(11):2528. doi: 10.3390/cancers13112528 (PMC8196729; doi:10.3390/cancers13112528)
Supplement: Supplementary file 1 [file cancers-13-02528-s001.zip › Table S4_The differential expression of the overlapped omics features between Similarity Network Fusion and the Autoencoder model.xlsx]

## Sheet: DEGs
Table. The differential expression of the 21 overlapping genes bewtween Simiarity Network Fusion and the Autoencoder model
	Similarity Network Fusion			The Autoencoder model
Gene_Symbol	Up/Down regulation in high risk recurrent group	Normalized mean value of case	Normalized mean difference1	Up/Down regulation in high risk recurrent group	Normalized mean value of case	Normalized mean difference1
LSM7	Up	0.076	0.068	Up	0.063	0.05
PAXX	Up	0.07	0.059	Up	0.058	0.042
PPP1R35	Up	-0.0049	0.034	Up	-0.009	0.031
MHENCR	Up	-0.034	0.033	Up	-0.038	0.029
PSMG3	Up	0.0014	0.037	Up	-0.0054	0.028
ATP5MPL	Up	0.022	0.033	Up	0.017	0.028
POLR2H	Up	0.006	0.029	Up	0.0022	0.026
TELO2	Up	-0.015	0.028	Up	-0.02	0.022
PFDN6	Up	-0.026	0.022	Up	-0.028	0.022
PLEKHJ1	Up	-0.02	0.025	Up	-0.024	0.02
STX10	Up	0.0029	0.025	Up	-0.0016	0.02
ZMYND19	Up	-0.033	0.021	Up	-0.036	0.018
FYCO1	Down	-0.065	-0.026	Down	-0.06	-0.019
PARVA	Down	-0.05	-0.031	Down	-0.045	-0.023
NFE2L2	Down	-0.033	-0.029	Down	-0.029	-0.025
MBNL2	Down	-0.075	-0.029	Down	-0.071	-0.026
LPP	Down	-0.063	-0.037	Down	-0.056	-0.027
ELF1	Down	-0.054	-0.031	Down	-0.051	-0.029
RNF185	Down	-0.0073	-0.032	Down	-0.0039	-0.03
IL6ST	Down	-0.016	-0.055	Down	-0.01	-0.051
PARM1	Down	0.025	-0.11	Down	0.031	-0.11
1. The omics value was normalized using standardNormalization, and applied for calculating p value and difference between high risk group and low risk group.

## Sheet: Methylation-related genes
Table. The differential expression of the 3 overlapping Methylation-related Gene_Symbol between Similarity Network Fusion and the Autoencoder model
	Similarity Network Fusion			The Autoencoder model
Methylation-related Gene_Symbol	Up/Down regulation in high risk recurrent group	Normalized mean value of case	Normalized mean difference1	Up/Down regulation in high risk recurrent group	Normalized mean value of case	Normalized mean difference1
cg00687383(MED4)	Down	-0.57	-0.07	Down	-0.58	-0.095
cg02318866(JMJD6;METTL23)	Down	-0.48	-0.063	Down	-0.49	-0.086
cg02978959(CTC-444N24.6;ZNF460)	Down	-0.63	-0.055	Down	-0.64	-0.08
1. The omics value was normalized using standardNormalization, and applied for calculating p value and difference between high risk group and low risk group.

## Sheet: miRNAs
Table. The differential expression of the 33 overlapping miRNA between Similarity Network Fusion and the Autoencoder model
	Similarity Network Fusion			The Autoencoder model
miRNA	Up/Down regulation in high risk recurrent group	Normalized mean value of case	Normalized mean difference1	Up/Down regulation in high risk recurrent group	Normalized mean value of case	Normalized mean difference1
hsa-mir-143	Down	9.4	-4.1	Down	11	-2.4
hsa-mir-379	Down	-0.18	-0.05	Down	-0.17	-0.031
hsa-mir-1247	Down	-0.2	-0.049	Down	-0.19	-0.031
hsa-mir-452	Down	-0.2	-0.049	Down	-0.19	-0.031
hsa-mir-133a-2	Down	-0.2	-0.049	Down	-0.19	-0.031
hsa-mir-133a-1	Down	-0.2	-0.049	Down	-0.18	-0.031
hsa-mir-1-1	Down	-0.2	-0.049	Down	-0.18	-0.031
hsa-mir-1-2	Down	-0.2	-0.049	Down	-0.18	-0.031
hsa-mir-221	Down	-0.19	-0.049	Down	-0.18	-0.032
hsa-mir-152	Down	-0.19	-0.049	Down	-0.18	-0.032
hsa-mir-328	Down	-0.2	-0.048	Down	-0.19	-0.031
hsa-mir-505	Down	-0.2	-0.048	Down	-0.19	-0.031
hsa-mir-324	Down	-0.2	-0.048	Down	-0.19	-0.031
hsa-mir-107	Down	-0.2	-0.048	Down	-0.19	-0.031
hsa-mir-136	Down	-0.2	-0.048	Down	-0.19	-0.031
hsa-mir-181b-2	Down	-0.2	-0.048	Down	-0.19	-0.031
hsa-mir-128-2	Down	-0.2	-0.048	Down	-0.19	-0.031
hsa-mir-181b-1	Down	-0.2	-0.048	Down	-0.19	-0.031
hsa-mir-193b	Down	-0.2	-0.048	Down	-0.19	-0.03
hsa-mir-381	Down	-0.2	-0.048	Down	-0.19	-0.031
hsa-mir-222	Down	-0.2	-0.048	Down	-0.19	-0.031
hsa-mir-139	Down	-0.2	-0.048	Down	-0.19	-0.031
hsa-mir-455	Down	-0.2	-0.048	Down	-0.18	-0.031
hsa-mir-132	Down	-0.19	-0.048	Down	-0.18	-0.03
hsa-mir-134	Down	-0.2	-0.048	Down	-0.18	-0.031
hsa-mir-127	Down	-0.18	-0.048	Down	-0.17	-0.03
hsa-mir-365b	Down	-0.2	-0.047	Down	-0.19	-0.03
hsa-mir-365a	Down	-0.2	-0.047	Down	-0.19	-0.03
hsa-mir-574	Down	-0.2	-0.047	Down	-0.18	-0.03
hsa-mir-374b	Down	-0.2	-0.047	Down	-0.18	-0.03
hsa-mir-148b	Down	-0.19	-0.047	Down	-0.18	-0.03
hsa-mir-193a	Down	-0.19	-0.047	Down	-0.18	-0.03
hsa-mir-378a	Down	-0.18	-0.047	Down	-0.17	-0.034
1. The omics value was normalized using standardNormalization, and applied for calculating p value and difference between high risk group and low risk group.
